# Supplementary material for: NET Formation Was Reduced via Exposure to Extremely Low-Frequency Pulsed Electromagnetic Fields
Source: Int J Mol Sci. 2023 Sep 27;24(19):14629. doi: 10.3390/ijms241914629 (PMC10572227; doi:10.3390/ijms241914629)
Supplement: Supplementary file 1 [file ijms-24-14629-s001.zip]

Archive with 1 entries (1 files):
- ijms-2614220-supplementary.pdf
